# Supplementary material for: TIS7 induces transcriptional cascade of methylosome components required for muscle differentiation
Source: BMC Biol. 2016 Oct 25;14:95. doi: 10.1186/s12915-016-0318-6 (PMC5080701; doi:10.1186/s12915-016-0318-6)
Supplement: Additional file 3: — Raw data relating to each figure. (XLSX 236 kb) [file 12915_2016_318_MOESM3_ESM.xlsx]

## Sheet: Fig. 1 A
GAPDH			dCt	ddCt	foldreg	MyoD					GAPDH			dCt	ddCt	foldreg	MyoD			GAPDH		dCt	ddCt	foldreg	MyoD
WT2	15.5456		3.65507	0.0551067	0.962523	WT2 MyoD	19.2006				WT	16.7403		2.45034	-0.141745	1.10324	WT	19.1906		WTGAPDH	17.2354	3.35825	0.09308	0.937519	WTMyoD	20.5937
WT2	15.8448		3.66666	0.0666967	0.954822	WT2 MyoD	19.5114				WT	16.5767		2.73383	0.141745	0.906422	WT	19.3106		WTGAPDH	17.108	3.17209	-0.09308	1.06664	WTMyoD	20.2801
WT2	15.3877		3.47816	-0.121803	1.08809	WT2 MyoD	18.8658				KOGFP	20.7615		3.69478	1.1027	0.465646	KOGFP	24.4563		KOGFP	18.5856	3.75431	0.48914	0.71245	KOGFP	22.3399
KOGFP	16.4876		6.45038	2.85042	0.138656	KOGFP	22.9379				KOGFP	20.7591		3.84573	1.25365	0.419387	KOGFP	24.6048		KOGFP	18.5913	3.79655	0.53138	0.691893	KOGFP	22.3879
KOGFP	16.5815		5.93124	2.33128	0.198708	KOGFP	22.5128				KOGFP	20.7026		3.32411	0.732025	0.602058	KOGFP	24.0267		KOGFP-TIS7	18.413	3.72758	0.46241	0.725773	KOGFP-TIS7	22.1406
KOGFP	16.7601		6.7809	3.18094	0.110266	KOGFP	23.541				KOGFPTIS7	18.1659		2.45514	-0.136945	1.09957	KOGFPTIS7	20.6211		KOGFP-TIS7	18.9603	3.26974	0.00457	0.996837	KOGFP-TIS7	22.23
KOGFP-TIS7	16.4502		4.44939	0.849427	0.555005	KOGFP-TIS7	20.8996				KOGFPTIS7	18.3456		2.42417	-0.167915	1.12343	KOGFPTIS7	20.7698		KOYFP-ICln	20.2351	2.73858	-0.52659	1.44052	KOYFP-ICln	22.9737
KOGFP-TIS7	16.6489		4.55185	0.951887	0.516956	KOGFP-TIS7	21.2008				KOGFPTIS7	18.3596		2.41407	-0.178015	1.13133	KOGFPTIS7	20.7736		KOYFP-ICln	20.3466	3.03384	-0.23133	1.17392	KOYFP-ICln	23.3804
KOGFP-TIS7	16.5467		3.97167	0.371707	0.772868	KOGFP-TIS7	20.5184				KOYFPICln	19.2368		3.11781	0.525725	0.69461	KOYFPICln	22.3546
KOYFPICln	16.803		4.62407	1.02411	0.491715	KOYFP-ICln	21.427				KOYFPICln	19.3494		2.84823	0.256145	0.837322	KOYFPICln	22.1976
KOYFPICln	16.5941		5.00244	1.40248	0.378279	KOYFP-ICln	21.5965				KOYFPICln	19.148		2.94892	0.356835	0.780876	KOYFPICln	22.0969
KOYFPICln	16.6014		5.52156	1.9216	0.263962	KOYFP-ICln	22.1229
Mean Wt	3.59996										mean WT dCt	2.59208								mean WT dCt	3.26517
	mean foldreg	s.d.										mean	s.d.								foldreg	s.d.
WT2	1.00181	0.0669217									WT	1.00483	0.113632							WTMyoD	1.00208	0.0745508
KOGFP	0.14921	0.0403885									KOGFP	0.495697	0.0849446							KOGFP	0.702171	0.0118686
KOGFP-TIS7	0.614943	0.123506									KOGFPTIS7	1.11811	0.0147863							KOGFP-TIS7	0.861305	0.156499
KOYFPICln	0.377985	0.101854									KOYFPICln	0.770936	0.0642856							KOYFP-ICln	1.30722	0.153924
	foldregX100	s.d.										mean %	s.d.								% of WT	s.d.
WT2	100	6.68006									WT	100	11.3086							WTMyoD	100	7.43959
KOGFP	14.894	4.03154									KOGFP	49.3314	8.45363							KOGFP	70.0712	1.1844
KOGFP-TIS7	61.383	12.3282									KOGFPTIS7	111.274	1.47152							KOGFP-TIS7	85.9516	15.6174
KOYFPICln	37.7301	10.167									KOYFPICln	76.723	6.39766							KOYFP-ICln	130.45	15.3604
	WT2	KOGFP	KOGFP-TIS7	KOYFPICln
	0.962523	0.138656	0.555005	0.491715
	0.954822	0.198708	0.516956	0.378279
	1.08809	0.110266	0.772868	0.263962
	1.10324	0.465646	1.09957	0.69461
	0.906422	0.419387	1.12343	0.837322
	0.937519	0.602058	1.13133	0.780876
	1.06664	0.0741037	0.0754895	1.44052
		0.0719655	0.103684	1.17392
	1.00275	0.286975	0.753522	0.698183
	100	28.6188	75.1454	69.6267
	0.0773738	0.198499	0.420206	0.384504
	7.71615	19.7954	41.9053	38.3448
	ttest	6.44125e-07	0.0295029	0.00720633
s.e.m.	0.0292446	0.07018

## Sheet: Fig. 1 B
pm tis7up 160412
lysates13.04.2012													MyoD PM	0	WT	KO GFP	KO GFP-TIS7
Black is 255, White is 0												2012-04-16	lysate	2012-04-13	1.14376	0.657189	0.860926
#	IDV	%*	AREA	AVG	BACK			tubulin	MyoD norm tubulin	MyoD to wt		2012-04-17	lysate	2012-04-13	1.11768	0.604268	1.02557
tubulinwt	1577280	34.7	320	4929	55890		WT	87626.7	1.14376	100			lysate	2012-04-13	0.989288	0.52204	0.976098
tubulinkogfp	1417812	31.2	276	5137	54929		KO-GFP	78767.3	0.657189	57.4585					1.02007	0.653244	0.699625
tubulinkogfptis7	1548426	34.1	319	4854	55348		KO-GFPTIS7	86023.7	0.860926	75.2715					1.02742	0.638849	0.840825
MyoDwt	100224	13.5	864	116	62							2012-04-23	lysate	2012-02-20	1.15402	0.323639	0.791659
MyoDkogfp	51765	7	609	85	74
MyoDkogfptis7	74060	10	805	92	69
lysates13.04.2012
Black is 255, White is 0														mean	1.07537	0.566538	0.865784
#	IDV	%*	AREA	AVG	BACK			tubulin	MyoD norm tubulin	MyoD to wt				stabw	0.0679859	0.123117	0.113979
tubulinwt	55440	10.4	495	112	18		WT	72072	0.989288	100				%mean	100	52.6829	80.5101
tubulinkogfp	51480	9.7	495	104	29		KO-GFP	66924	0.52204	52.7692				%stabw	6.32207	11.4488	10.599
tubulinkogfptis7	62370	11.8	495	126	32		KO-GFPTIS7	81081	0.976098	98.6667				ttest		3.22861e-06	0.00273529
MyoDwt	71300	12.3	713	100	48
MyoDkogfp	34937	6	713	49	47
MyoDkogfptis7	79143	13.6	713	111	55
pm tis7up 230412
lysates13.04.2012
Black is 255, White is 0
#	IDV	%*	AREA	AVG	BACK			tubulin	MyoD norm tubulin	MyoD to wt
tubulinwt	57915	10.9	495	117	33		WT	81081	1.02007	100
tubulinkogfp	62370	11.8	495	126	32		KO-GFP	87318	0.653244	64.0394
tubulinkogfptis7	61875	11.7	495	125	29		KO-GFPTIS7	86625	0.699625	68.5862
MyoDwt	82708	14.3	713	116	54
MyoDkogfp	57040	9.8	713	80	55
MyoDkogfptis7	60605	10.4	713	85	50
pm tis7up 230412
lysates13.04.2012
Black is 255, White is 0
#	IDV	%*	AREA	AVG	BACK			tubulin	MyoD norm tubulin	MyoD to wt
tubulinwt	54450	10.3	495	110	25		WT	70785	1.02742	100
tubulinkogfp	54945	10.4	495	111	30		KO-GFP	71428.5	0.638849	62.1798
tubulinkogfptis7	69795	13.2	495	141	28		KO-GFPTIS7	90733.5	0.840825	81.8384
MyoDwt	72726	12.5	713	102	53
MyoDkogfp	45632	7.9	713	64	51
MyoDkogfptis7	76291	13.1	713	107	56
pm tis7up 230412
lysates20.04.2012
Black is 255, White is 0
#	IDV	%*	AREA	AVG	BACK			tubulin	MyoD norm tubulin	MyoD to wt
tubulinwt	47306	30.5	434	109	24		WT	4730600	1.15402	100
tubulinkogfp	55315	35.7	481	115	21		KO-GFP	5531500	0.323639	28.0444
tubulinkogfptis7	52318	33.8	518	101	17		KO-GFPTIS7	5231800	0.791659	68.6
MyoDwt	5459211	47.9	621	8791	50537
MyoDkogfp	1790208	15.7	1008	1776	61851
MyoDkogfptis7	4141800	36.4	1080	3835	58542
pm tis7up 270412
lysates13.04.2012
Black is 255, White is 0
#	IDV	%*	AREA	AVG	BACK			tubulin	MyoD norm tubulin	MyoD to wt
tubulinwt	5993865	6.8	435	13779	44762		WT	5993865	0.00890911	100
tubulinkogfp	8252145	9.4	495	16671	40428		KO-GFP	8252145	0.00664191	74.5519
tubulinkogfptis7	6489765	7.4	435	14919	44415		KO-GFPTIS7	6489765	0.00736668	82.687
MyoDwt	53400	11.4	600	89	51
MyoDkogfp	54810	11.7	630	87	78
MyoDkogfptis7	47808	10.2	576	83	52
pm tis7up 270412
lysates23.04.2012
Black is 255, White is 0
#	IDV	%*	AREA	AVG	BACK			tubulin	MyoD norm tubulin	MyoD to wt
tubulinwt	10060875	11.5	495	20325	34692		WT	10060875	0.00632798	100
tubulinkogfp	14395590	16.4	495	29082	23973		KO-GFP	14395590	0.00377894	59.7179
tubulinkogfptis7	10753380	12.2	495	21724	35737		KO-GFPTIS7	10753380	0.00394592	62.3568
MyoDwt	63665	13.6	595	107	82
MyoDkogfp	54400	11.6	544	100	72
MyoDkogfptis7	42432	9	544	78	70
pm tis7up 230412
lysates25.04.2012
Black is 255, White is 0
#	IDV	%*	AREA	AVG	BACK			tubulin	MyoD norm tubulin	MyoD to wt
tubulinwt	10622700	12.1	495	21460	34752		WT	10622700	0.00530543	100
tubulinkogfp	11304810	12.9	495	22838	33428		KO-GFP	11304810	0.0043309	81.6314
tubulinkogfptis7	9954450	11.3	495	20110	36515		KO-GFPTIS7	9954450	0.00477374	89.9784
MyoDwt	56358	12	558	101	60
MyoDkogfp	48960	10.4	612	80	50
MyoDkogfptis7	47520	10.1	594	80	49

## Sheet: Fig. 1 D+E
NAME	Antibodies	%IN																								AVERAGE	ST DEV		T.TEST		ADJUSTED AVERAGE (10X DILUTION of INPUT for PCR)	ADJUSTED ST DEV (10X DILUTION of INPUT for PCR)
TIS7 WT	NB-21 Abs	0.326922	0.394205	0.357749	0.318648	0.327607	0.320865																			0.340999	0.0296444				0.0340999	0.00296444
TIS7 KO	NB-21 Abs	0.703667	0.733548	0.623705	0.60665	0.736591	0.851022	0.833508	0.717276	0.586662	0.768758	0.681461	0.627072	0.850689	0.681461	0.672079	0.681461									0.709726	0.0832023		1.45252e-09	WT/KO	0.0709726	0.00832023
TIS7	NB-21 Abs	0.647941	0.666157	0.4395	0.454999	0.46779	0.601528	0.70062	0.502329	0.618439	0.627072	0.589149														0.574138	0.0918913		0.000509665	KO/TIS7	0.0574138	0.00918913
TIS7 WT	PRMT5	0.285198	0.253496	0.266099	0.307794	0.343894	0.297309																			0.292299	0.0321551				0.0292299	0.00321551
TIS7 KO	PRMT5	0.520849	0.414354	0.447183	0.619397	0.462953	0.469415	0.710678	0.783099	0.669242	0.717276	0.300764	0.375453	0.413713	0.413713	0.443407	0.383342	0.41611	0.404731	0.362245	0.372429	0.27453	0.41611			0.472318	0.13918		0.00455263	WT/KO	0.0472318	0.013918
TIS7	PRMT5	0.321733	0.328493	0.240471	0.213741	0.468689	0.413713	0.434282	0.455873	0.478537	0.512884	0.338377	0.282575	0.211203	0.340731	0.286519	0.333718									0.353846	0.0964112		0.00589388	KO/TIS7	0.0353846	0.00964112
Gene:	myoD

## Sheet: Fig. 2 A+B
NAME	Antibodies	%IN																								AVERAGE	ST DEV		T.TEST		ADJUSTED AVERAGE (10X DILUTION of INPUT for PCR)	ADJUSTED ST DEV (10X DILUTION of INPUT for PCR)
TIS7 WT	NB-21 Abs	0.326922	0.394205	0.357749	0.210229	0.154967	0.203068																			0.274524	0.0974978				0.0274524	0.00974978
TIS7 KO	NB-21 Abs	0.703667	0.733548	0.60246	0.716449	0.60246	0.64681	0.642447	0.851022	0.833508	0.717276	0.586662	0.768758													0.700422	0.0879466		6.87479e-08	WT/KO	0.0700422	0.00879466
ICln	NB-21 Abs	0.566647	0.40068	0.397912	0.344079	0.344889	0.353027	0.47762	0.484287	0.517848	0.620112	0.496753														0.454896	0.0937154		2.01133e-06	KO/ICLn	0.0454896	0.00937154
TIS7 WT	PRMT5	0.288575	0.320194	0.347966	0.285198	0.253496	0.266099																			0.293588	0.0349954				0.0293588	0.00349954
TIS7 KO	PRMT5	0.698806	0.552086	0.647505	0.520849	0.414354	0.447183	0.553156	0.488139	0.402392	0.34548	0.434273	0.710678	0.783099	0.669242	0.717276										0.558968	0.137183		0.000190165	WT/KO	0.0558968	0.0137183
ICln	PRMT5	0.420601	0.558846	0.348812	0.475233	0.509408	0.407045	0.413705	0.30285	0.386	0.326224	0.283994	0.351257	0.414833	0.314384											0.393799	0.0804154		0.000550139	KO/ICLn	0.0393799	0.00804154
Gene:	myoD

## Sheet: Fig. 2 C
pm iclnup 070311												all
lysate01.02.2011												IClnPM		WT	KO YFP	KO YFP-Icln
Black is 255, White is 0												lysate	2011-02-01	1.0586	0.81998	1.03597
#	IDV	%*	AREA	AVG	BACK			tubulin	myod norm tubulin	myod to wt		lysate	1902-03-12 04:49:35	1.14395	0.437095	1.02377
tubulinwt	92046	17	667	138	27	100	WT	92046	1.0586	100		lysate	2010-12-21	1.05959	0.740409	1.85808
tubulinkoyfp	86768	16	748	116	43	94.2659	KO-YFP	86768	0.81998	77.4588				1.12241	0.757143	1.87414
tubulinkoyfpicln	95200	17.6	700	136	38	103.427	KO-YFPICln	95200	1.03597	97.8618				0.994363	0.616286	0.860695
myodwt	97440	18	672	145	16									1.0687	0.930295	1.75194
myodkoyfp	71148	13.1	588	121	30
myodkoyfpicln	98624	18.2	736	134	19
													mean	1.0746	0.716868	1.40076
													stabw	0.0505415	0.163345	0.451949
pm iclnup 100311													%mean	100	66.71	130.352
lysate08.02.2011													%stabw	4.70327	15.2005	42.0573
Black is 255, White is 0													ttest		0.000635943	0.00769944
#	IDV	%*	AREA	AVG	BACK			tubulin	myod norm tubulin	myod to wt
tubulinwt	4471236	34.6	924	4839	57584	100	WT	111781	1.14395	100
tubulinkoyfp	5106440	39.5	760	6719	55470	114.206	KO-YFP	127661	0.437095	38.2092
tubulinkoyfpicln	3333960	25.8	756	4410	58112	74.5646	KO-YFPICln	83349	1.02377	89.4939
myodwt	127872	47.5	864	148	43
myodkoyfp	55800	20.7	775	72	43
myodkoyfpicln	85330	31.7	805	106	27
dm iclnup 100311
lysate21.12.2010
Black is 255, White is 0
#	IDV	%*	AREA	AVG	BACK			tubulin	myod norm tubulin	myod to wt
tubulinwt	3813908	42.1	532	7169	52782	100	WT	1.52556e+06	1.05959	100
tubulinkoyfp	2671968	29.5	624	4282	58269	70.0585	KO-YFP	1.06879e+06	0.740409	69.8769
tubulinkoyfpicln	2565888	28.3	624	4112	58107	67.2771	KO-YFPICln	1.02636e+06	1.85808	175.358
myodwt	1616472	36.9	936	1727	58449
myodkoyfp	791340	18.3	726	1090	58990
myodkoyfpicln	1907045	43.6	805	2369	56639
dm iclnup 211210													Black is 65535, White is 0
lysateex2													#	IDV	%*	AREA	AVG	BACK
Black is 255, White is 0													1n
#	IDV	%*	AREA	AVG	BACK			tubulin	myod norm tubulin	myod to wt			2n
tubulinwt	69966	43.5	507	138	51		WT	489762	1.0687	100			3n
tubulinkoyfp	59895	36	495	121	34		KO-YFP	419265	0.930295	87.049
tubulinkoyfpicln	44820	25.7	540	83	22		KO-YFPICln	313740	1.75194	163.932
myodwt	523410	33	1095	478	63831								IDV=Integrated Density Value s=standard
myodkoyfp	390040	24.6	980	398	63916								* based on Integrated Density Value
myodkoyfpicln	549655	37.6	1055	521	63923
dm iclnup 211210
lysateex1
Black is 255, White is 0
#	IDV	%*	AREA	AVG	BACK			tubulin	myod norm tubulin	myod to wt
tubulinwt	48434300	20.1	1340	36145	22246		WT	9686860	1.12241	100
tubulinkoyfp	59591000	24.7	1400	42565	12291		KO-YFP	11918200	0.757143	67.4569
tubulinkoyfpicln	40252680	16.7	1080	37271	14509		KO-YFPICln	8050536	1.87414	166.974
myodwt	10872630	12.3	1674	6495	56534
myodkoyfp	9023784	10.2	924	9766	53743
myodkoyfpicln	15087800	17.1	1300	11606	51262
dm iclnup 211210
lysateex2
Black is 255, White is 0
#	IDV	%*	AREA	AVG	BACK			tubulin	myod norm tubulin	myod to wt
tubulinwt	27869760	11.5	720	38708	14494		WT	19508832	0.994363	100
tubulinkoyfp	32780880	13.6	990	33112	18683		KO-YFP	22946616	0.616286	61.978
tubulinkoyfpicln	32581188	13.5	853	38196	6264		KO-YFPICln	2.28068e+07	0.860695	86.5574
myodwt	19398870	22	1395	13906	47714
myodkoyfp	14141688	16	1012	13974	49564
myodkoyfpicln	19629720	22.3	1980	9914	53534

## Sheet: Fig. 2 D
GAPDH			dCt	ddCt	foldreg	MyoD						mean foldreg	s.d.
WT2	15.5456		3.65507	0.0551067	0.962523	WT2 MyoD	19.2006				WT2	1	0.0669217
WT2	15.8448		3.66666	0.0666967	0.954822	WT2 MyoD	19.5114				KOGFP	0.14921	0.0403885
WT2	15.3877		3.47816	-0.121803	1.08809	WT2 MyoD	18.8658				KOGFP-TIS7	0.614943	0.123506
KOGFP	16.4876		6.45038	2.85042	0.138656	KOGFP	22.9379				KOYFPICln	0.377985	0.101854
KOGFP	16.5815		5.93124	2.33128	0.198708	KOGFP	22.5128
KOGFP	16.7601		6.7809	3.18094	0.110266	KOGFP	23.541
KOGFP-TIS7	16.4502		4.44939	0.849427	0.555005	KOGFP-TIS7	20.8996
KOGFP-TIS7	16.6489		4.55185	0.951887	0.516956	KOGFP-TIS7	21.2008
KOGFP-TIS7	16.5467		3.97167	0.371707	0.772868	KOGFP-TIS7	20.5184
KOYFPICln	16.803		4.62407	1.02411	0.491715	KOYFP-ICln	21.427
KOYFPICln	16.5941		5.00244	1.40248	0.378279	KOYFP-ICln	21.5965
KOYFPICln	16.6014		5.52156	1.9216	0.263962	KOYFP-ICln	22.1229
Mean Wt	3.59996
	foldregX100	s.d.
WT2	100	6.69217
KOGFP	14.921	4.03885
KOGFP-TIS7	61.4943	12.3506
KOYFPICln	37.7985	10.1854

## Sheet: Fig. 2 E
7days DM	Gene														dCt													ddCt													RQ
shGFP	MyoD	21.45	21.21	21.44	21.16	20.74	20.46	21.37	20.63	20.41	20.41				6.55	6.43	6.59	5.86	5.43	5.16	6.32	6	5.87	5.84				0.545	0.425	0.585	-0.145	-0.575	-0.845	0.315	-0.005	-0.135	-0.165				0.685391	0.744839	0.666649	1.10573	1.48968	1.79626	0.803851	1.00347	1.09809
shP5	MyoD		20.64	20.25	20.29	20.37	20.05	20.13	19.94	19.76	19.39	19.41	19.5	19.51		5.54	4.86	4.87	4.66	5.4	5.59	5.21	4.89	5.21	5.41	5.51	5.31		-0.465	-1.145	-1.135	-1.345	-0.605	-0.415	-0.795	-1.115	-0.795	-0.595	-0.495	-0.695		1.38032	2.21146	2.19619	2.5403	1.52098	1.3333	1.73508	2.16595
shGFP	GAPDH	14.9	14.78	14.85	15.3	15.31	15.3	15.05	14.63	14.54	14.57
shP5	GAPDH		15.1	15.39	15.42	15.71	14.65	14.54	14.73	14.87	14.18	14	13.99	14.2
mean dCT shGFP	MyoD	6.005
[truncated: 6 more columns]

## Sheet: Fig. 3 A
name of lysate	22.02.10 lysate0
name of IB on comp	23.02.10blot1																							otherwise 030310	sabrina
																								50510
Black is 255, White is 0														IClnPM		WT	KO		PRMT5 PM		WT	KO		MEP50 PM		WT	KO
#	IDV	%*	AREA	AVG	BACK		tubulin	pICln norm tubulin	pICln to wt	PRMT5 norm tubulin	PRMT5 to wt	28800	31200	lysate0	2010-02-23	0.412281	0.25035		lysate0	2010-02-23	0.412281	0.25035		lysate2	2010-05-14	0.661127	0.22037
pIClnWTPM	81168	27.6	912	89	39	WTPM	102144	0.794643	100	0.412281	100	11760	19760	lysate2	2010-05-14	0.578472	0.204233		lysate2	2010-04-02	0.553157	0.415933		lysate0	2010-05-06	0.704299	0.233703
pIClnKOPM	38808	9.8	640	45	33	KOPM	68544	0.566176	71.2492	0.25035	60.7232			andrea1	2011-08-29	0.611038	0.341023		andrea1	2011-08-31	0.607639	0.323577		andrea1	2011-08-31	0.485893	0.228438
pIClnWTDM	43200	13.2	588	66	32	WTDM	77406	0.558096	100	0.604604	100			andrea2	2011-09-15	0.490674	0.339578		andrea2	2011-09-15	0.756699	0.300761		andrea2	2011-09-15	0.612319	0.289967
pIClnKODM	17640	4.0	588	20	23	KODM	70227	0.251185	45.0075	0.251185	41.5454			andrea3	2011-10-06	0.677743	0.334865
PRMT5WTPM	42112	14.3	752	56	44										mean	0.554042	0.29401			mean	0.582444	0.322655			mean	0.615909	0.24312
PRMT5KOPM	17160	3.4	520	33	46										stabw	0.0980464	0.0594825			stabw	0.131815	0.0641629			stabw	0.0874633	0.0293571
PRMT5WTDM	46800	6.2	520	60	52										%mean	100	53.0664			%mean	100	55.3968			%mean	100	39.4733
PRMT5KODM	17640	3.9	520	38	36										%stabw	17.6966	10.7361			%stabw	22.6313	11.0162			%stabw	14.2007	4.76647
tubulinWTPM	102144	32.1	912	112	27										ttest	0.00139022				ttest	0.0167964				ttest	0.000294442
tubulinKOPM	68544	24.3	798	97	35
tubulinWTDM	77406	21.5	672	102	36
tubulinKODM	70227	22.1	867	81	17									pICln DM		WT	KO		PRMT5 DM		WT	KO			MEP50 DM	WT	KO
																			lysate0	2010-02-23	0.604604	0.251185		lysate2	2010-05-14	0.504291	0.215114
name of lysate	31.03.10Lysate2													lysate0	2010-02-23	0.558096	0.251185		lysate2	2010-04-02	0.729458	0.511513		lysate0	2010-05-06	0.54608	0.398626
name of IB on comp	14.05.10_2wtkomethylosome													lysate2	2010-05-14	0.657706	0.290658		andrea2	2011-09-15	0.882911	0.558485		andrea2	2011-10-06	0.61107	0.31653
											pic			andrea2	2011-10-06	0.677743	0.334865		andrea2	2011-10-06	0.868573	0.515503
Black is 65535, White is 0
#	IDV	%*	AREA	AVG	BACK		tubulin	pICln norm tubulin	pICln to wt	3101625
pIClnWTPM	5542433	43.5	1181	4693	57160	WTPM	9581166	0.578472	100	1457023					mean	0.631182	0.292236			mean	0.82698	0.5285			mean	0.553814	0.31009
pIClnKOPM	2641425	20.7	1025	2577	60658	KOPM	12933360	0.204233	35.3057						stabw	0.0573165	0.0374425			stabw	0.0758125	0.0232945			stabw	0.0481271	0.0822204
pIClnWTDM	4.65244e+06	24.3	1125	2757	60302	WTDM	7073730	0.657706	100						%mean	100	46.2998			%mean	100	63.9072			%mean	100	55.9918
pIClnKODM	2.18553e+06	11.4	743	1961	62237	KODM	7519269	0.290658	44.1926						%stabw	9.08083	5.93212			%stabw	9.16738	2.81682			%stabw	8.69013	14.8462
tubulinWTPM	9581166	25.8	1071	8946	52704										ttest	0.0015536				ttest	0.00208364				ttest	0.016633
tubulinKOPM	12933360	34.9	1104	11715	50553
tubulinWTDM	7073730	19.1	810	8733	51529
tubulinKODM	7519269	20.3	1007	7467	56279
name of lysate	31.03.10Lysate2
name of IB on comp	02.04.10_2wtkomethylosome
#	IDV	%*	AREA	AVG	BACK		tubulin	PRMT5 norm tubulin	PRMT5 to wt
PRMT5WTPM	5430480	17.0	680	2662	61089	WTPM	9817248	0.553157	100	1810160	14691978
PRMT5KOPM	4039200	12.7	680	1980	62135	KOPM	9711168	0.415933	75.1927	1346400	7740372
PRMT5WTDM	7345989	46.1	646	7581	55378	WTDM	10070480	0.729458	100	4897326
PRMT5KODM	3870186	24.3	646	3994	60020	KODM	7566160	0.511513	70.1223	2580124
tubulinWTPM	3870186	26.4	672	14609	44902
tubulinKOPM	9711168	26.1	592	16404	41333
tubulinWTDM	10070480	27.1	560	17983	37529
tubulinKODM	7566160	20.4	560	13511	47262
name of lysate	31.03.10Lysate2
name of IB on comp	14.05.10_2lysatemep
#	IDV	%*	AREA	AVG	BACK		tubulin	MEP50 norm tubulin	MEP50 to wt
MEP50WTPM	2.53344e+06	55.3	1947	6506	56405	WTPM	3831996	0.661127	100	12667182	449971	3469320
MEP50KOPM	1.14084e+06	24.9	1782	3201	60868	KOPM	5176909	0.22037	33.3325	5704182	455386	1772532
MEP50WTDM	1734660	19.8	920	3771	0	WTDM	3439800	0.504291	100	2249856
MEP50KODM	886266	10.1	954	1858	0	KODM	4119984	0.215114	42.6567	2276928
tubulinWTPM	3831996	23.1	1029	3724	60077
tubulinKOPM	5176909	31.2	1081	4789	59296
tubulinWTDM	3439800	20.8	900	3822	59624
tubulinKODM	4119984	24.9	1296	3179	61691
name of lysate	22.03.10Lysate0		PIC but on film!
name of IB on comp	06.05.10mep		autoback
#	IDV	%*	AREA	AVG	BACK		tubulin	MEP50 norm tubulin	MEP50 to wt
MEP50WTPM	6890436	23.2	777	1478	62023		9783400	0.704299	100	1148406
MEP50KOPM	1521768	5.1	389	652	63401		6511544	0.233703	33.1824	253628
MEP50WTDM	3819696	6.4	527	604	63715		6994752	0.54608	100	318308	1909848
MEP50KODM	3082632	5.2	413	622	63735		7733152	0.398626	72.9976	256886	1541316
tubulinWTPM	9783400	31.5	1100	8894	52577
tubulinKOPM	6511544	21.0	884	7366	55528
tubulinWTDM	6994752	22.5	816	8572	52657
tubulinKODM	7733152	24.9	1064	7268	55329
Andrea
name of IB on comp	17.08.11methylsosome
#	IDV	%*	AREA	AVG	BACK		tubulin	pICln norm tubulin	pICln to wt	PRMT5 norm tubulin	PRMT5 to wt
pIClnWTDM	4796875	65.5	1250	7675	53761		8123715	0.590478	100	0.84385	100	9593750	3427599
pIClnKODM	2.53156e+06	34.5	1323	3827	59574		19873480	0.127384	21.573	0.318368	37.728	5063121	3163538
PRMT5WTDM	6855198	9.9	1029	3331	50059
PRMT5KODM	6327076	9.1	931	3398	49857
tubulinWTDM	8123715	23.5	1035	7849	51953
tubulinKODM	19873480	57.5	1034	19220	36817
PMDM
name of IB on comp	29.08.11methylsosome
#	IDV	%*	AREA	AVG	BACK		tubulin	pICln norm tubulin	pICln to wt
pIClnWTPM	720006	2.9	651	3318	59130		1178332	0.611038	100	2160018
pIClnKOPM	326778	1.3	509	1926	61373		958230	0.341023	55.8103	980334
tubulinWTPM	1178332	5.0	446	2642	60098
tubulinKOPM	958230	4.1	405	2366	60762
andrea2
name of IB on comp	15.09.11 tubulinTSA2d
#	IDV	%*	AREA	AVG	BACK		tubulin	pICln norm tubulin	pICln to wt	prmt5 norm tubulin	prmt5 to wt	MEP50 norm tubulin	MEP50 to wt
tubulinWTPM	40426	5.5	697	58	6		40426	0.490674	100	0.756699	100	0.612319	100	59508	45885460	7426080
tubulinKOPM	46970	6.4	770	61	9		46970	0.339578	69.2065	0.300761	40.7876	0.289967	48.5961	47850	21190092	4085928
PRMT5WTnoTSA	30590.3	17.1	1058	43370	0
PRMT5KOnoTSA	14126.7	7.9	836	25347	21490
pIClnWTPM	19836	12.1	684	87	54
pIClnKOPM	15950	9.8	435	110	65
mep50WTPM	24753.6	18.2	1440	5157	57676		tubulin	prmt5 norm tubulin						49866250
mep50KOPM	13619.8	10	792	5159	56628		5647936	0.882911						27207576
name of IB on comp	15.09.11 tubulinTSA2dK						4871676	0.558485
PRMT5WTDM	4986625	23	1250	39893	9379
PRMT5KODM	2.72076e+06	12.6	1188	22902	33674
tubulinWTDM	5647936	53.7	784	7204	54751
tubulinKODM	4871676	46.3	874	5574	57973
andrea2d
name of IB on comp	06.10.11 tubulinTSA1d						tubulin	pICln norm tubulin	pICln to wt
tubulinWTDM	60390	9	495	122	21		60390	0.662551	100	2800800
tubulinKODM	50490	7.5	510	99	15		50490	0.199589	30.1244	705408
pIClnWTDM	40011.4	4.8	480	5835	54859
pIClnKODM	10077.3	1.2	528	1336	61681
name of IB on comp	06.10.11 tubulinTSA2d
tubulinWTDM	6068898	16.7	918	6611	55593		tubulin	pICln norm tubulin	pICln to wt
tubulinKODM	4873608	13.4	828	5886	56897		6068898	0.538288	100	6533625
pIClnWTDM	3.26681e+06	12.2	665	9825	50372		4873608	0.270867	50.3202	2640202
pIClnKODM	1320101	4.9	646	4087	58117
andrea3d
name of IB on comp	06.10.11TSA2d
#	IDV	%*	AREA	AVG	BACK		tubulin	pICln norm tubulin
pIClnWTPM	3.25357e+06	14.5	779	20883	36486		4800600	0.677743	16267857	100
pIClnKOPM	1.74152e+06	7.8	527	16523	40306		5200680	0.334865	8707621	49.4088
tubulinWTPM	4800600	10.1	756	6350	55845
tubulinKOPM	5200680	11	570	9124	51032
andrea1
name of IB on comp	31.08.11prmtmep
#	IDV	%*	AREA	AVG	BACK		tubulin	prmt5 norm to tubulin	prmt5 to wt	mep50 norm to tubulin	mep50 to wt
tubulinWTPM	1928366	7.0	407	4738	55784	WT PM	1928366	0.607639	100	0.485893	100	70305	1873960
tubulinKOPM	1743688	6.3	316	5518	53953	KO PM	1743688	0.323577	53.2515	0.228438	47.0141	33853	796650
PRMT5WTPM	11717.5	13.5	645	109	36
PRMT5KOPM	5642.17	6.5	349	97	64
mep50WTPM	936980	12.1	440	4259	57981
mep50KOPM	398325	5.1	339	2350	60922
andrea2
name of IB on comp	06.10.11prmtmepDM
#	IDV	%*	AREA	AVG	BACK		tubulin	prmt5 norm to tubulin	prmt5 to wt	mep50 norm to tubulin	mep50 to wt
tubulinWTDM	3302845	7	595	5551	55820	WT PM	3302845	0.868573	100	0	#DIV/0!	28687608
tubulinKODM	4302208	9.1	608	7076	54214	KO PM	4302208	0.515503	59.3506	0	#DIV/0!	22178016
PRMT5WTDM	2.86876e+06	56.4	648	44271	0
PRMT5KODM	2.2178e+06	43.6	532	41688	5215
andrea2
name of IB on comp	31.08.11prmtmepDM
#	IDV	%*	AREA	AVG	BACK		tubulin	mep50 norm to tubulin	prmt5 to wt	mep50 norm to tubulin	mep50 to wt
tubulinWTDM	10699052	12	646	16562	36076	WT PM	10699052	0.509305	100	0	#DIV/0!	28687608	2724540
tubulinKODM	10320192	11.6	576	17917	34724	KO PM	10320192	0.512684	100.664	0	#DIV/0!	22178016	2645500
MEP50WTDM	5449080	17.7	420	6487	54915
MEP50KODM	5291000	17.2	481	5500	56422
andrea2
name of IB on comp	06.10.11prmtmepDM
#	IDV	%*	AREA	AVG	BACK		tubulin	mep50 norm to tubulin	prmt5 to wt	mep50 norm to tubulin	mep50 to wt
tubulinWTDM	2477580	8.2	595	4164	0	WT PM	10699052	0.61107	100	0	#DIV/0!	15139740
tubulinKODM	2580960	8.5	608	4245	0	KO PM	10320192	0.31653	51.7994	0	#DIV/0!	8169525
MEP50WTDM	1513974	20.4	660	22939	27991
MEP50KODM	816952	11	741	11025	47474

## Sheet: Fig. 3 B
pm tis7up 0302011
lysate01.02.2011												IClnPM		WT	KO GFP	KO GFP-TIS7
Black is 255, White is 0												lysate	2011-02-01	1.14057	0.234972	0.760613
#	IDV	%*	AREA	AVG	BACK			tubulin	ICln norm tubulin	ICln to wt		lysate	2011-02-10	0.996935	0.325021	0.695926
tubulinwt	191760	31.8	1360	141	5	100	WT	575280000	1.14057	100		lysate	2011-02-08	1.01466	0.515633	1.17341
tubulinkoyfp	179056	29.7	1178	152	9	93.3751	KO-YFP	537168000	0.234972	20.6013		lysate	2011-06-10	0.976873	0.242811	1.31801
tubulinkoyfpicln	233016	38.6	1596	146	4	121.514	KO-YFPICln	699048000	0.760613	66.6869
iclnwt	6561486	49.9	1863	3522	60611								mean	1.03226	0.329609	0.986989
iclnkoyfp	1262196	9.6	1116	1131	62913								stabw	0.0683625	0.120849	0.282989
iclnkoyfpicln	5317048	40.5	2024	2627	61528								%mean	100	31.9309	95.6144
													%stabw	6.6226	11.7073	27.4145
													ttest		8.38104e-05	0.00748828
pm tis7up 100211
lysate01.02.2011
Black is 255, White is 0
#	IDV	%*	AREA	AVG	BACK			tubulin	ICln norm tubulin	ICln to wt
tubulinwt	92192	20.3	688	134	34	100	WT	23048000	0.996935	100
tubulinkoyfp	65750	14.5	526	125	31	71.3186	KO-GFP	16437500	0.325021	32.602
tubulinkoyfpicln	64856	14.3	484	134	38	70.3488	KO-GFPTIS7	16214000	0.695926	69.8066
iclnwt	22977360	32.2	1316	17460	41525
iclnkoyfp	5342535	7.5	645	8283	51492
iclnkoyfpicln	11283750	15.8	850	13275	46279
pm tis7up 100211
lysate08.02.2011
Black is 255, White is 0
#	IDV	%*	AREA	AVG	BACK			tubulin	ICln norm tubulin	ICln to wt
tubulinwt	79192	17.5	521	152	33	100	WT	11878800	1.01466	100
tubulinkoyfp	71188	15.7	481	148	42	89.8929	KO-GFP	10678200	0.515633	50.8184
tubulinkoyfpicln	80332	17.7	532	151	32	101.44	KO-GFPTIS7	12049800	1.17341	115.646
iclnwt	12052915	16.9	799	15085	41222
iclnkoyfp	5506032	7.7	588	9364	50868
iclnkoyfpicln	14139342	19.8	1173	12054	49386
pm tis7up 081111
lysates10.06.2011
Black is 255, White is 0
#	IDV	%*	AREA	AVG	BACK			tubulin	ICln norm tubulin	ICln to wt
tubulinwt	72512	12.1	704	103	13		WT	14502400	0.976873	100
tubulinkoyfp	63180	10.6	585	108	19		KO-GFP	12636000	0.242811	24.8559
tubulinkoyfpicln	72160	12.1	656	110	12		KO-GFPTIS7	14432000	1.31801	134.921
iclndwt	14167008	39.1	912	15534	43596
iclnkoyfp	3068160	8.5	752	4080	58570
iclnkoyfpicln	19021500	52.5	675	28180	25433

## Sheet: Fig. 3 C
	gapdh					pICln
	wt	ko	dct wt	dct ko	ddct	wt	ko
PM RNA1	20.6285	21.8298	7.08424	7.09383	0.009585	27.7128	28.9236
PM RNA2	20.5654	18.8134	6.99772	7.18848	0.19076	27.5632	26.0019
PM RNA3	18.7467	17.4995	6.41239	7.45727	1.04489	25.1591	24.9568
PM RNA4	21.2034	24.2961	6.46076	7.62994	1.16919	27.6641	31.9261
PM RNA5	21.1014	21.1042	5.63467	8.50742	2.87276	26.7361	29.6116
PM RNA6	19.6931	21.7048	6.81377	6.95146	0.137685	26.5068	28.6563
		mean	6.56726
	pICln		mean	mean	stdev	t-test wt vs ko
100	PM2	87.6144	100	48.5506	28.0843	0.0179364
100	PM3	48.4682
100	PM4	44.4671
100	PM5	13.6525
100	PM6	90.8977
		dct dwt	mean	ddctwt	foldreg	mean	stdev	%mean	%stdev
PM RNA2		6.99772	6.67116	0.326562	0.797434	1.0142	0.179153	101.42	17.9153
PM RNA3		6.41239	6.67116	-0.258773	1.19646
PM RNA4		6.46076	6.67116	-0.210402	1.15701
PM RNA6		6.81377	6.67116	0.142613	0.905877
		6.67116
		dct ko	mean wt	ddctko	foldreg	mean	stdev	%mean	%stdev
PM RNA2		7.18848	6.67116	0.517323	0.698667	0.518276	0.163101	51.8276	16.3101
PM RNA3		7.45727	6.67116	0.786117	0.579903
PM RNA4		7.62994	6.67116	0.958787	0.514489
PM RNA5		8.50742	6.67116	1.83627	0.280045
					mean %	stdev %	ttest
				WT	100	17.9153	0.00907171
				KO	51.8276	16.3101
					48.1724

[truncated: 8 more sheets: Fig. 3 D, Fig. 3 E, Fig. 4 A, Fig. 4 B, Fig. 4 D, Fig. 4 E, Fig. 5 B, Fig. 5 C]
